# Supplementary material for: Unexpected XPS Binding Energy Observations Further Highlighted by DFT Calculations of Ruthenocene-Containing [IrIII(ppy)2(RCOCHCORc)] Complexes: Cytotoxicity and Crystal Structure of [Ir(ppy)2(FcCOCHCORc)]
Source: Molecules. 2024 Nov 15;29(22):5383. doi: 10.3390/molecules29225383 (PMC11597539; doi:10.3390/molecules29225383)
Supplement: Supplementary file 1 [file molecules-29-05383-s001.zip]

Archive with 1 entries (1 files):
- molecules-3260138-supplementary.pdf
